# Supplementary material for: Adipose-Derived Stem Cells from Type 2 Diabetic Rats Retain Positive Effects in a Rat Model of Erectile Dysfunction
Source: Int J Mol Sci. 2022 Feb 1;23(3):1692. doi: 10.3390/ijms23031692 (PMC8836282; doi:10.3390/ijms23031692)
Supplement: Supplementary file 1 [file ijms-23-01692-s001.zip]

Archive with 1 entries (1 files):
- ijms-1500364-supplementary.pdf
